# Supplementary material for: Comparative Effectiveness of Different Probiotic Delivery Methods in Oral Candidiasis: A Systematic Review
Source: Microorganisms. 2025 Dec 18;13(12):2883. doi: 10.3390/microorganisms13122883 (PMC12735766; doi:10.3390/microorganisms13122883)
Supplement: Supplementary file 1 [file microorganisms-13-02883-s001.zip]

Archive with 1 entries (1 files):
- microorganisms-4029500-supplementary.pdf
